# Supplementary material for: Clinical and imaging analysis to evaluate the response of patients with anti-DPPX encephalitis to immunotherapy
Source: BMC Neurol. 2022 Apr 5;22:129. doi: 10.1186/s12883-022-02649-7 (PMC8981927; doi:10.1186/s12883-022-02649-7)
Supplement: Supplementary file 1 — Additional file 1: Table S1. Comparison of demographic, clinical and neuroradiological characteristics between Chinese and non-Chinese subgroups. [file 12883_2022_2649_MOESM1_ESM.xlsx]

## Sheet: Sheet1
Table S1 Comparison of demographic, clinical and neuroradiological characteristics between Chinese and non-Chinese subgroups
	No. (%)
	Chinese, n = 10	non-Chinese, n=43	P
Demographics
Median age at onset, years (range)	52 (14-72)	52 (13-76)	0.769
Female, n (%)	6 (60.0)	14 (32.6)	0.151
Clinical features
Cognitive disorders, n (%)	8 (80.0)	31 (72.1)	1
CNS hyperexcitability, n (%)	3 (30.0)	23 (53.5)	0.293
Gastrointestinal disorders, n (%)	5 (50.0)	26 (60.5)	0.724
Tumor screening, n (%)	2 (20.0)	5 (11.6)	0.604
CSF findings
Elevated WBC of CSF, n (%)	2 (20.0)	16/32 (50.0)	0.147
Elevated protein of CSF, n (%)	4/9 (44.4)	8/19 (42.1)	1
Oligoclonal bands, n (%)	0/9 (0)	7/17 (41.2)	0.058
CSF-DPPX (+), n (%)	4 (40.0)	14/15 (93.3)	0.353
Brain MRI abnormalities
non-specific changes, n (%)	1 (10.0)	8 (18.6)	1
specific changes, n (%)	7 (70.0)	1 (23.3)	0.000***
Outcome
Reponses to acute-stage immunotherapy, n (%)	8 (80.0)	25/39 (64.1)	0.464
Relapses during the follow-up, n (%）	2 (20.0)	9/37 (24.3)	1
Died during the follow-up, n (%)	0 (0)	6/38 (15.8)	0.320
Abbreviations: CNS=central nerve system; CSF= cerebrospinal fluid; DPPX= dipeptidyl-peptidase-like protein-6; MRI= magnetic resonance imaging. ***, P<0.005.

## Sheet: Sheet2
age	65	52	13-76
	47	43
	62	57
	35	37
	14	65
	51	52
	35
	54
	52
	72
	51.5
	14-72
